# Supplementary material for: Genome-Wide Association Analyses of Equine Metabolic Syndrome Phenotypes in Welsh Ponies and Morgan Horses
Source: Genes (Basel). 2019 Nov 6;10(11):893. doi: 10.3390/genes10110893 (PMC6895807; doi:10.3390/genes10110893)
Supplement: Supplementary file 1 [file genes-10-00893-s001.zip]

Archive with 2 entries (2 files):
- Norton_EMS_GWA_Supplementary_Tables.docx
- Norton_EMS_GWA_Supplementary_Figure.docx
